# Supplementary material for: Angiogenic Gene Signature Derived from Subtype Specific Cell Models Segregate Proneural and Mesenchymal Glioblastoma
Source: Front Oncol. 2017 Jul 11;7:146. doi: 10.3389/fonc.2017.00146 (PMC5504164; doi:10.3389/fonc.2017.00146)
Supplement: Supplementary file 1 [file Table_1.XLSX]

## Sheet: Sheet1
	Supplementary Table 1: Primer Sequences used in RT-PCR and q-PCR
	GENE	SEQUENCES (5' to 3')
	GAPDH F	GTCTCCTCTGACTTCAACAGCG
	GAPDH R	ACCACCCTGTTGCTGTAGCCAA
	B-ACTIN F	CACCATTGGCAATGAGCGGTTC
	B-ACTIN R	AGGTCTTTGCGGATGTCCACGT
	VEGFA F	CTTGCCTTGCTGCTCTACC
	VEGFA R	CACACAGGATGGCTTGAAG
	VEGFB F	AGCACCAAGTCCGGATG
	VEGFB R	GTCTGGCTTCACAGCACTG
	ANGPT1 F	GGACAGCAGGAAAACAGAGC
	ANGPT1 R	CACAAGCATCAAACCACCAT
	ANGPT2 F	ACTGTGTCCTCTTCCACCAC
	ANGPT2 R	GGATGTTTAGGGTCTTGCTTT
	TWIST1 F	GCCAGGTACATCGACTTCCTCT
	TWIST1 R	TCCATCCTCCAGACCGAGAAGG
	FN1 F	ACAACACCGAGGTGACTGAGAC
	FN1 R	GGACACAACGATGCTTCCTGAG
	RELB F	TGTGGTGAGGATCTGCTTCCAG
	RELB R	TCGGCAAATCCGCAGCTCTGAT
	VIM F	AGGCAAAGCAGGAGTCCACTGA
	VIM R	ATCTGGCGTTCCAGGGACTCAT
	CD44 F	CCAGAAGGAACAGTGGTTTGGC
	CD44 R	ACTGTCCTCTGGGCTTGGTGTT
	ALDH1A3 F	TCGAGAGTGGGAAGAAGGAA
	ALDH1A3 R	TCGGTGCTATTCGCTCTTTT
	ZEB1 F	GCACAACCAAGTGCAGAAGA
	ZEB1 R	CATTTGCAGATTGAGGCTGA
	ZEB2 F	AAGTACCGCCACGAGAAGAA
	ZEB2 R	CTTGCCACACTCTGTGCATT
	PDGFRα F	GACTTTCGCCAAAGTGGAGGAG
	PDGFRα R	AGCCACCGTGAGTTCAGAACGC
	NOTCH3 F	ATGTTCCATAGCCTTGCTGG
	NOTCH3 R	ACAGGGACACAAAGGAATGC
	NESTIN F	GGCAGCGTTGGAACAGAGGTTGGA
	NESTIN R	CTCTAAACTGGAGTGGTCAGGGCT
	NANOG F	GTCCCGGTCAAGAAACAGAA
	NANOG R	TGCGTCACACCATTGCTATT
	OCT3/4 F	CCTGAAGCAGAAGAGGATCACC
	OCT3/4 R	AAAGCGGCAGATGGTCGTTTGG
	SOX2 F	ACACCAATCCCATCCACACT
	SOX2 R	GCAAACTTCCTGCAAAGCTC
	GATA4 F	AAGACACCAGCAGCTCCTTC
	GATA4 F	TGTGCCCGTAGTGAGATGAC
	C-KIT F	CCTCACTGCCCAATATAAAAGG
	C-KIT R	GGCAACATACCTGAATCTTTCAA
	KLF4 F	GGGAGAAGACACTGCGTCA
	KLF4 R	GGAAGCACTGGGGGAAGT
	BMI-1 F	TATGCAGCTCATCCTTCTGC
	BMI-1 R	TTCCGATCCAATCTGTTCTG
